# Supplementary material for: Perceived symptoms as the primary indicators for 30-day heart failure readmission
Source: PLoS One. 2022 May 5;17(5):e0267820. doi: 10.1371/journal.pone.0267820 (PMC9070923; doi:10.1371/journal.pone.0267820)
Supplement: S1 Data — (XLSX) [file pone.0267820.s001.xlsx]

## Sheet: Sheet1
id	age	hxofhf	com_htn	com_dm	com_chd	com_vhd	com_af	com_ckd	com_pulmdz	hfe_ischemic	hfe_htn	hfe_rhythms	hfe_valvular	tobacco	alcohol	dcrxaceiarb	dcrxbbi	dcrxdiuretic	dcrxdigoxin	dcrxaldactone	dcrxstatin	dcrxasa	bnp	sodium	bun	creatinine	hgb	lvef	hr	sbp	dbp	admitwt	dischargewt	bmi	io_duringhospitalization	lowerextremityedema	ambulation	bathing	toileting	adls	assistdevices	dyspnea	readmitwithin30days	daystoreadmit	sex	race	martstat	Day1Question1	Day1Q2
1	66	1	1	1	0	0	0	0	1	0			0	1	0	1	1	1	0	1	1	1	14828	133	19	0.85	11.4	22.5	70	115	57	54.4	61.5	18.82	-1300	0	0	0	0	0	0	6	1	12	0	1	0	2	2
2	80	1	1	1	1	0	0		1	1	0	0	0	0	1				0	1	1	1	13612	142	23	1.2	12.2	20	70	107	53	101.2	82.4	35.02	-1889	1	0	0	0	0	0	8	0	30	0	0	0	2	2
3	74	1	1	1	1			1	1	0	0	0	0	0	0	0	1	1	0	0	1	1	4450	130	80	2.51	10.5		89	108	59	97.1	92.8	28.99	-1752	1	0	0	0	0	0	6	1	26	0	0	1	2	2
4	83	0	0	0	1	0	0	0	0	1	0	0	0	0	0	0	1	1	0	0	1	1	18106	145	37	1.61	9.4	27.5	59	94	56	82	79.8	32.85	1035	1	1	1	0	0	1	8	0	30	1	1	1	2	2
5	82	0	1	0	0	0	1	1		0	0	1	0	1	0	1	1	1	0	0	1	0	2859	142	25	1.63	13.3	30	61	144	76	93	89.1	29.68	300	0	0	0	0	0	0	9	1	5	0	0	1	2	2
6	68	1	1	1	0	0	1	1	0	0	1	0	0	0	0	1	1	1	0	0	1	1	2040	142	30	1.74	12.2	22.5	82	118	68	118	118.8	35.9	-900		1	1	1	1	0	7	0	30	0	1	0	2	2
7	70	1	1	1	0	1	1	1	0	0	0	0	0	0	0	0	0	1	0	0	0	0	30479	132	22	1.6	8.9	47.5	92	133	71	48.5	54	19.58	1042	1	0	0	0	0	1	2		30	1	0	0	2	2
8	70	1	1	0	0	0	1	0	0	0	0	0	0	0	0	1	0	1	0	0	0	1	4697	139	13	0.94	13.7	22.5	61	120	72	103.6	97.7	28.7	-2403	1	0	0	0	0	0	9	0	30	0	1	1	2	2
9	69	0	1	1	1	1	0	0	0	1	0	0	0	0		1	1	1	0	0	0	1	1686	138	31	1.23	15.5	27.5	92	93	58	136.9	125.1	36.75	-2179	1	0	0	0	0	1	7		30	0	0	0
10	62	1	1	1	0	1	0	1	0	0	0	0	0	0	0	1	1	1	0		1	0	14245	144	34	3.13	10.8	30	59	148	75	114.4	115.5	38.87	-960	0	0	0	0	0	1	10	0	30	0	1	0	2	2
11	60	1	1	1	1	0	0	1	0	0	0	0	0	0	1	1	0	1	0	0	0	1	3384	142	17	1.52	10.6	20	104	121	86	100	96	31.5	556	1	0	0	0	0	0	4		30	0	1	0
12	69	1			0					0	0	0	0	1	0	0	0	0	0	0	1	1	12924	131	18	0.74	9.9	12.5	89	111	70	77.6	70.3	25.93	156	0	0	0	0	0	0	8		30	0	1	0
13	55	1	1	0	1	1	1	1	1	0	0	0	0	0	0	0	0	1	0	0	0	0	3749	140	28	1.29	14.2	22.5	89	85	61	63.5	64.6	24.8	-918	0	0	0	0	0	0	5	0	30	1	1	0	1	1
14	57	1	1	0	0	0	1	0	0	0	0	1	0	0	1	1	1	1	0	0	1	1	1787	139	16	0.93	12.9	15	98	96	50	76.6	70	21.44	-1786	0	0	0	0	0	0	7		30	0	1	0
15	68	1	1	1	0	0	1	0	1	0	0	0	0	1	1	0	1	1	0	0	1	0	7800	132	33	0.92	12	52.5	69	157	63	89.8	79.3	35.08	-324	0	0	0	0	0	0	7	1	20	1	0	1	2	2
16	89	1	1	0	0	0	1	0	0	0	0	1	0	0	0	0	1	1	0	0	0	0	1478	137	36	0.8	13.5	70	59	147	71	67.8	65.3	28.26	-86	0	0	0	0	0	0	8		30	1	0	0
17	60	1	1	1	1	1	0	1	0	1	0	0	0	0	0	1	1	1	0	0	1	1	10937	135	69	3.66	8.4	57.5	74	141	64	106.9	103.4	31.89	-2434	1	0	0	0	0	1	7	1	4	1	1	1
18	85	1	1	0	1	1	0	1	0	0	0	0	1	0	0	0	1	1	0	0	0	1	73576	141	47	2.04	9.8	42.5	105	129	86	95.25	93.1	33.39	-112	0	0	0	0	0	1	6	0	30	1	0	1	2	2
19	69	1	0	1	1	1	1	1	1	0	0	0	0	0	0	1	0	0	1	0	0	0	11712	137	25	1.34	13.2	22.5	63	112	58	88.5	85.6	31.49	-239.5	1	0	0	0	0	0	9		30	0	1	1
20	64	1	0	1	1	0	0	0	0	1	0	0	0	0	0	1	1	1	0	0	1	1		142	31	0.91	12.6	12.5	98	89	58	95.3	89.4	27.55	226.6	1	0	0	0	0	0	8	1	9	0	0	1	2	2
21	55	1	1	1	1	0	0	0	0	1	0	0	0	0	0	1	1	1	0	1	1	1	14850	133	27	0.87	13.1	22.5	83	98	61	74.9	67.7	30.39	-744	0	0	0	0	0	0	8		30	1	1	0
22	51	1	1	0	0	1	0	1	1	0	0	0	0	0	0	1	1	1	0	0	0	1	74868	130	36	2.85	12.7	25	84	108	61	175.6	144.8	52.55	-410.2	0	0	0	0	0	0	9		30	0	1	1
23	65	1	1	0	0	0	0	0	0	0	0	1	0	0	1	1	1	1	0	1	0	0	6631	138	18	1.11	15.6	20	116	118	70	97.7	89.6	29.5	-639	0	0	0	0	0	1	9	0	30	0	0	1	2	2
24	79	1	1	1	1	1	1	1	1	0	0	0	0	0	0	1	1	1	0	0	1	1	6725	128	45	1.3	12.6	20	104	99	48	83	80.4	29.76	-1849	0	0	0	0	0	0	10	1	5	1	1	1
25	85	1	1	0	0	0	1	0	0	0	1	0	0	0	0	1	1	1	1	0	0	0	1354	140	26	0.99	12.9	62.5	75	141	78	79.3	69.6	32.16	-688	1	0	0	0	0	1	8		30	1	1	0
26	76	0	1	1	0	1	1	0	0	0	0	1	0	1	0	0	1	0	0	0	1	0		144	16	1.19	11.2	62.5	96	123	80	65.8	77.6	24.77	550	0	0	0	0	0	0	10		30	1	1	1
27	54	0	0	0	0	0	1	0	0	0	0	1	0	1	1	1	0	1	1	0	1	0	7459	138	12	0.94	14.4	22.5	93	126	77	111	97.2	32.26	-1029	0	0	0	0	0	0	10		30	0	1	0
28	66	1	0	0	0	1	0	1	0					0	0	0	0	0	0	1	0	0	8798	131	51	3.35	11.5	22	61	110	61	44.9	36.7	16.47	118	0	0	0	0	0	0	8		30	1	1	1	2
29	69	1	1	1		1	1			0	0	1	0	0	0	1	1	1	0	0	1	0	1140	137	22	1.02	10.9	42.5	79	125	65	106	116	38.93	1615	1	0	0	0	0	0	8	0	30	1	1	0	2	2
30	56	1	1	1	0	0	1	1	0	0	0	0	0	0	1	1	1	1	0	1	1	1	2191	144	34	1.24	12	22.5	97	107	68	125.4	126.9	35.86	-2211	1	0	0	0	0	0	8		30	0	1	0
31	55	1	0	1	0	0	0	0	0	0	0	0	0	0	0	1	1	1	1	1	0	0	11182	140	45	1.48	9.9	20	94	120	71	66.7	61.4	22.4			0				0	5	0	30	0	1	1	2	2
32	75	1	1	1	1	1	1		1					1	1								2921	142	61	1.71	11.4	65	56	158	70	102.5				1	0	0	0	0	0	3	0	30	0	0	0	2	2
33	90		1	1			1	0						0	0			1	0	0	1	1	250	142	43	1.56	9.6		74	142	64	120	117	44.08		1	1	1	1	1	1	10	1	5	1	0	0
36	60	1	0	0	0	1	0	0	1	0	0	0	0	0	1	0	0	1	0	1	0	0		135	24	0.79	16.6	57.5	114	93	69	47.6	39.1	19.31	-825	0	0	0	0	0	0	9	0	30	1	1	0	2	2
37	54	1	1	0	0	1	0	0	1	0	0	0	0	0	0	1	0	1	1	1	1	0	2315	138	35	1.6	12	20	99	116	71	97.5	88.1	32.96	30	0	0	0	0	0	0	9	1	7	0	1	1	1	2
38	53	1	1	0	0	1	0	0	0	0	0	0	0	0	1	1	1	1	1	1	0	1	15869	134	27	1.09	13.6	30	85	99	64	86.5	80	23.96	-899	0	0	0	0	0	0	7		30	0	1	0
39	75	1	0	0	0	1	1	0	0	0	0	1	0	0	0	0	0	0	0	0	0	0	3067	136	20	0.83	15.8	45	83	94	64	86.9	77.2	25.39	-975	1	0	0	0	0	1	8	0	30	0	0	1	2	2
40	62	1	0	0	0	1	1	0	1	0	0	0	0	0	1	0	0	1	1	1	0	0		123	75	1.34	11.9	47.5	71	105	70	64	64	27.34	-2788	0	0	0	0	0	0	9	0	30	1	0	1	2	1
41	68	1	1	0	0	0	0	1	0	0	0	0	0	0	0	0	1	0	0	0	1	0		137	52	3.35	11.4	20	104	95	65	57.3	42.7	25.47	-218.2	0	0	0	0	0	0	9		30	1	1	0
42	54	1	0	0	0	0	0	0	0	0	0	0	0	0	0	0	1	1	0	0	0	0		138	15	0.91	10.5	20		90	62	78.5	67.7	29.19	-450	0	0	0	0	0	0	10	1	13	1	1	0	2	2
43	51	1	0	0	0	1	1	1	1	0	0	0	0	0	0	1	0	1	0	1	0	1	1561	137	22	1.37	12.4	12.5	97	96	54	97.7	93.3	35.89	-968	0	0	0	0	0		8	0	30	1	0	0	2	2
44	58	1	0	0	0	0	0	0	0	0	0	0	0	0	1	0	0	1	0	1	0	0	2600	138	30	1.01	12.4	57.5	73	100	64	102.1	93.3	28.89	-784	0	0	0	0	0	0	10	0	30	0	0	1	2	2
45	68	1	1	0	1	0	0	0	0	0	0	0	0	0	1	0	0	1	0	0	1	1	6388	133	6	0.53	10.2	52	85	125	73	61.5	61.4	24.33	-200	0	0	0	0	0	0	9	0	30	1	0	0	2	2
46	80	1	1	1	0	0	1	0	0	0	0	0	0	0	0	1	0	1	0	0	0	0	1103	142	16	1.2	11.3	30	67	102	57	63	59.6	24.3	-1686	0	0	0	0	0	0	9	0	30	1	1	1	2	2
47	69	0	0	1	0	0	0	0	1	0	0	0	0	0	0	0	0	1	0	0	0	1	2188	141	43	0.89	12.9	65	80	123	53	154.6	147.1	56.79	-470	1	1	1	1	1	1	5		30	1	0	1
48	64	1	1	1	1	0	0	1	1	0	0	0	0	0	0	0	1	1	0	0	0	1		139	50	1.47	9.6	35	97	137	62	121.4	116.7	44.59	-1721	1	0	0	0	0	0	8		30	1	0	0
49	56	1	1				1	1	0	0	0	0		1	1	0	0	1	0	0	0	0	5819	136	30	1.77	10.7	60	85	94	60	60	64.5	26.67	-1549	1	0	0	0	0	0	8		30	1	1	0
50	61	1	1	0	1	1	0	1	0	0	0	0	0	1	1	1	0	1	0	0	0	1	9832	131	42	1.57	12.2	22.5	97	101	69	62.5	53.3	24.35	-1292	0	0	0	0	0	0	8		30	1	1	0
51	71	1	1	0	0	1	0	0	1	0	0	0	0	0	0	1	1	0	0	1	0	0	2157	140	28	0.99	14.6	20	72	121	56	62.59	61.2	21.16	-1200	0	0	0	0	0	0	8	0	30	1	1	1	2	2
52	83	1	1	1	0	0	0	0	0	0	0	0	0	0	0	1	1	1	0		1	1	6283	142	33	1.37	12.9	22.5	73	121	64	93.8	83.3	33.23	-1512	1	0	0	0	0	0	8	0	30	1	1	0	2	2
53	66	1	1	0	0	1	0	1	0	0	0	0	0	0	1	1	1	1	0	0	1	1	8166	138	26	1.35	9.4	27.5	98	120	60	109.1	105.7	33.55	-1661	1	0	0	0	0	0	6	0	30	0	0	1	2	2
54	50	1	1	1	0	0	0	1	0	0	0	0	0	0	1	0	1	0	1	0	1	1	835	135	84	2.21	13.5	20	45	123	56	117.9	113.7	37.22	-940	1	0	0	0	0	0	7		30	0	1	0
55	45	1	1	1	1	1	0	1	0	1	0	0	0	0	0	0	1	0	0	0	1	1	813	140	21	1.07	11.4	27.5	86	141	61	55.8	55	24.8	-148	0	0	0	0	0	0	9		30	0	1	1
56	76	1	1		1		1	1	1	0	0	0	0	0	0	0	1	1	0	0	1	1	12236	143	35	1.79	11	30	79	110	71	118.8	110.4	41.11	100	1	0	0	0	0	0	8		30	1	1	0
57	60	1	1	0	0	1	1	1	1	0	0	0	0	0	0	0	0	1	0	0	1	0	6217	142	21	1.2	8.4	62.5	86	149	65	139.7	133.3	50.09	-1819	1	1	1	1	1	0	9		30	1	1	1
58	67	1	1	1	0	1	1	1	1	0	0	0	0	0	0	0	0	1	0	0	1	0	16400	139	52	2.14	8	32.5	86	113	71	116		41.1	-951	1	1	1	1	1	0	8		30	1	1	0
[truncated: 418 more columns]
